# Supplementary material for: o-Benzoquinone dioxime
Source: Acta Crystallogr Sect E Struct Rep Online. 2010 Oct 9;66(Pt 11):o2764. doi: 10.1107/S1600536810039619 (PMC3009110; doi:10.1107/S1600536810039619)
Supplement: Supplementary file 2 [file e-66-o2764-Isup2.hkl]

# 
# h,k,l, Fc-squared, Fo-squared, sigma(Fo-squared) and status flag 
# 
data_I
_shelx_title ' benzoquinonedioxime in Pca2(1)' 
_shelx_refln_list_code          4 
_shelx_F_calc_maximum       74.67 
_exptl_crystal_F_000       288.00 
_reflns_d_resolution_high  0.8989 
 
loop_ 
 _symmetry_equiv_pos_as_xyz 
 'x, y, z' 
 '-x, -y, z+1/2' 
 'x+1/2, -y, z' 
 '-x+1/2, y, z+1/2' 
 
_cell_length_a    15.0091 
_cell_length_b     3.8181 
_cell_length_c    10.6936 
_cell_angle_alpha  90.000 
_cell_angle_beta   90.000 
_cell_angle_gamma  90.000 
 
_shelx_F_squared_multiplier     1.000 
 
loop_ 
 _refln_index_h 
 _refln_index_k 
 _refln_index_l 
 _refln_F_squared_calc 
 _refln_F_squared_meas 
 _refln_F_squared_sigma 
 _refln_observed_status 
   2   0   0      881.88      759.42      9.04 o 
   4   0   0      651.54      618.72     10.79 o 
   6   0   0     1551.85     1458.09     20.17 o 
   8   0   0      500.41      539.42     13.90 o 
  10   0   0       48.59       44.14      5.62 o 
  12   0   0        0.89        0.44      2.70 o 
   0   1   0     1185.22     1073.49     27.25 o 
   1   1   0     1170.98     1098.84     10.98 o 
   2   1   0     1895.70     1814.43     17.24 o 
   3   1   0       67.01       59.05      1.40 o 
   4   1   0      887.26      868.01      8.04 o 
   5   1   0      136.77      122.53      2.65 o 
   6   1   0      287.93      303.51      7.07 o 
   7   1   0       98.42       91.45      3.54 o 
   8   1   0        0.12       -0.84      1.01 o 
   9   1   0      120.29      118.57      4.43 o 
  10   1   0       11.73       11.19      2.51 o 
  11   1   0       13.33       12.33      2.87 o 
  12   1   0        1.55        3.55      3.49 o 
  13   1   0        3.52        5.56      3.73 o 
  14   1   0       65.79       67.50      7.79 o 
  15   1   0        9.63        8.16      2.97 o 
  16   1   0        4.63        1.36      2.97 o 
   0   2   0      292.47      289.04      7.09 o 
   1   2   0      190.46      185.18      4.11 o 
   2   2   0        1.00        0.48      0.98 o 
   3   2   0       25.74       25.75      2.11 o 
   4   2   0      431.85      395.53      6.29 o 
   5   2   0       88.61      101.38      2.52 o 
   6   2   0       60.82       56.77      2.97 o 
   7   2   0        5.35        4.23      1.75 o 
   8   2   0        8.63        8.50      2.58 o 
   9   2   0       16.75       17.26      3.07 o 
  10   2   0        0.80        0.14      2.23 o 
  11   2   0       25.17       29.12      3.96 o 
  12   2   0      237.53      260.23      9.70 o 
  13   2   0        1.77        5.50      2.57 o 
  14   2   0       70.24       74.62      5.95 o 
   0   3   0       18.66       16.47      4.12 o 
   1   3   0        2.07        1.78      2.17 o 
   2   3   0        1.48        2.38      2.15 o 
   3   3   0        1.67        1.64      2.30 o 
   4   3   0        0.73        1.96      2.33 o 
   5   3   0       16.96       17.30      3.23 o 
   6   3   0       43.59       42.04      4.47 o 
   7   3   0       27.96       27.41      4.11 o 
   8   3   0        5.51        5.01      2.46 o 
   9   3   0        1.99        2.22      2.35 o 
  10   3   0        4.82        7.02      2.82 o 
  11   3   0        4.33        6.82      2.97 o 
   0   4   0       35.02       36.91      6.66 o 
   1   4   0       25.27       27.44      4.18 o 
   2   4   0        4.05        4.77      2.65 o 
   3   4   0        2.69        2.32      2.33 o 
   4   4   0        0.01       -2.10      2.12 o 
   5   4   0        3.71        4.55      2.68 o 
   2   0   1     2039.92     1881.43     22.08 o 
   4   0   1      758.14      725.17     15.65 o 
   6   0   1      508.79      459.32      7.82 o 
   8   0   1      315.62      310.92      7.43 o 
  10   0   1      150.21      149.63      6.07 o 
  12   0   1       13.50       10.67      2.73 o 
  14   0   1       29.66       25.75      5.86 o 
   1   1   1     3595.04     3545.53     14.85 o 
   2   1   1     3582.12     3494.24     20.31 o 
   3   1   1       19.70       19.80      0.77 o 
   4   1   1       83.02       74.59      1.51 o 
   5   1   1       14.43       13.78      0.74 o 
   6   1   1      249.42      247.10      2.98 o 
   7   1   1      399.90      409.00      5.07 o 
   8   1   1        7.03        6.46      1.24 o 
   9   1   1       10.81       10.86      1.44 o 
  10   1   1       25.14       25.92      2.45 o 
  11   1   1       78.86       81.55      3.76 o 
  12   1   1       43.23       46.36      3.33 o 
  13   1   1       45.70       42.96      3.30 o 
  14   1   1       22.66       18.21      3.46 o 
  15   1   1        5.70        6.04      2.71 o 
  16   1   1        5.41        8.18      2.89 o 
   1   2   1      187.64      178.10      2.95 o 
   2   2   1       43.75       42.17      1.66 o 
   3   2   1       17.92       18.90      1.39 o 
   4   2   1       26.63       26.64      1.28 o 
   5   2   1       77.67       72.41      1.85 o 
   6   2   1       48.16       48.61      1.67 o 
   7   2   1      128.08      129.52      3.06 o 
   8   2   1       35.75       39.40      2.09 o 
   9   2   1        4.39        4.36      1.45 o 
  10   2   1        3.96        4.99      1.76 o 
  11   2   1       25.01       29.46      2.85 o 
  12   2   1       22.81       22.28      2.57 o 
  13   2   1       26.69       31.30      3.06 o 
  14   2   1       30.81       33.30      3.57 o 
   1   3   1        5.79        5.47      1.43 o 
   2   3   1       47.43       44.03      2.47 o 
   3   3   1       35.16       38.28      2.45 o 
   4   3   1       10.24       10.67      1.79 o 
   5   3   1       46.79       47.38      2.97 o 
   6   3   1       31.74       31.96      2.61 o 
   7   3   1        5.04        5.17      1.64 o 
   8   3   1       14.39       16.54      2.11 o 
   9   3   1       14.96       17.08      2.21 o 
  10   3   1       15.88       19.75      2.62 o 
  11   3   1       13.02       14.56      2.48 o 
   1   4   1       14.05       12.15      2.27 o 
   2   4   1        3.00        2.77      1.79 o 
   3   4   1        3.06        3.17      1.81 o 
   4   4   1        2.42        3.11      1.69 o 
   5   4   1        0.75        2.26      1.66 o 
   0   0   2     2261.61     2739.31     15.53 o 
   2   0   2      429.70      467.67      3.93 o 
   4   0   2     2304.11     2418.69     22.17 o 
   6   0   2     1070.79     1052.88     22.78 o 
   8   0   2      226.62      223.19      6.35 o 
  10   0   2      137.85      137.81      5.98 o 
  12   0   2       78.34       68.95      7.60 o 
  14   0   2      106.44      105.71      9.32 o 
  16   0   2       13.66       11.93      4.49 o 
   0   1   2     5575.45     5834.16     26.41 o 
   1   1   2      927.71      964.89      6.05 o 
   2   1   2      415.29      413.31      4.33 o 
   3   1   2       56.11       60.23      1.49 o 
   4   1   2      204.18      184.54      2.30 o 
   5   1   2       67.62       62.03      1.49 o 
   6   1   2      632.32      632.23      5.70 o 
   7   1   2       34.05       35.49      2.05 o 
   8   1   2      397.44      413.68      6.60 o 
   9   1   2        1.61        2.56      1.31 o 
  10   1   2       56.08       46.36      3.01 o 
  11   1   2       80.32       81.63      3.83 o 
  12   1   2      141.12      155.14      7.43 o 
  13   1   2       27.89       28.46      3.39 o 
  14   1   2       40.87       41.42      3.81 o 
  15   1   2        9.23        7.07      3.04 o 
   0   2   2     1088.31     1044.53     10.59 o 
   1   2   2      206.11      194.60      2.95 o 
   2   2   2      488.55      482.37      5.01 o 
   3   2   2       68.78       68.89      2.16 o 
   4   2   2       19.57       17.91      1.12 o 
   5   2   2      291.19      282.43      3.78 o 
   6   2   2      138.94      138.23      2.97 o 
   7   2   2       53.78       51.22      2.16 o 
   8   2   2       38.72       39.15      2.00 o 
   9   2   2        1.93        2.32      1.02 o 
  10   2   2       47.53       43.32      2.82 o 
  11   2   2       10.51       13.06      1.92 o 
  12   2   2       56.03       57.92      4.14 o 
  13   2   2        3.43        4.65      2.10 o 
  14   2   2        9.38       10.12      2.53 o 
   0   3   2       75.39       71.19      4.18 o 
   1   3   2       44.98       39.14      2.42 o 
   2   3   2       28.44       27.67      2.23 o 
   3   3   2       22.64       20.98      1.96 o 
   4   3   2        4.88        5.59      1.48 o 
   5   3   2       30.01       33.64      2.38 o 
   6   3   2        0.30        0.80      1.18 o 
   7   3   2       15.09       15.45      2.00 o 
   8   3   2       51.54       53.26      3.09 o 
   9   3   2       48.20       54.96      3.23 o 
  10   3   2        3.50        1.37      1.55 o 
  11   3   2        0.35        0.62      1.57 o 
   0   4   2        1.30        1.72      2.47 o 
   1   4   2        1.42        2.16      1.68 o 
   2   4   2        4.03        4.83      1.92 o 
   3   4   2        0.35       -1.24      1.39 o 
   4   4   2        4.85        6.35      1.99 o 
   2   0   3     1950.04     2204.47     18.74 o 
   4   0   3     1017.24     1146.13     25.62 o 
   6   0   3       90.81       82.82      3.73 o 
   8   0   3        0.13        0.66      1.34 o 
  10   0   3      409.20      350.03     13.27 o 
  12   0   3      298.46      295.10     13.76 o 
  14   0   3       79.84       64.67      7.91 o 
  16   0   3       33.58       37.48      6.69 o 
   1   1   3      407.27      416.27      3.46 o 
   2   1   3      321.88      318.00      2.99 o 
   3   1   3      698.78      722.20      5.45 o 
   4   1   3      437.44      430.96      4.53 o 
   5   1   3      253.58      256.35      2.86 o 
   6   1   3      147.71      140.63      2.26 o 
   7   1   3       39.65       43.78      1.43 o 
   8   1   3       77.86       72.53      3.07 o 
   9   1   3       90.62       92.71      3.64 o 
  10   1   3       27.16       19.96      2.64 o 
  11   1   3       99.47       90.13      4.65 o 
  12   1   3       67.19       80.19      4.69 o 
  13   1   3       46.22       41.25      3.79 o 
  14   1   3        3.31        4.61      2.18 o 
  15   1   3       22.68       24.25      3.17 o 
   1   2   3      239.70      223.45      3.65 o 
   2   2   3      951.16      996.65      7.62 o 
   3   2   3      174.83      162.96      2.89 o 
   4   2   3       35.93       32.23      1.54 o 
   5   2   3       89.22       79.69      2.18 o 
   6   2   3       42.84       41.07      1.74 o 
   7   2   3        9.98        9.88      1.28 o 
   8   2   3       54.23       57.21      2.36 o 
   9   2   3       42.74       46.00      2.27 o 
  10   2   3      103.77       98.32      3.52 o 
  11   2   3        3.62        1.36      1.60 o 
  12   2   3        1.70        1.46      1.60 o 
  13   2   3       13.04       16.43      2.46 o 
  14   2   3        0.16       -0.08      1.75 o 
   1   3   3      126.70      124.27      3.69 o 
   2   3   3       70.46       65.56      2.88 o 
   3   3   3       12.17       10.29      1.61 o 
   4   3   3       46.73       47.78      2.23 o 
   5   3   3       24.83       25.53      2.17 o 
   6   3   3        4.85        4.83      1.46 o 
   7   3   3       42.77       47.00      2.73 o 
   8   3   3       35.87       42.62      2.71 o 
   9   3   3       30.35       32.94      3.04 o 
  10   3   3       10.26        8.74      2.14 o 
  11   3   3        4.04        4.85      2.21 o 
   1   4   3        2.94        5.64      1.90 o 
   2   4   3        3.42        4.50      1.81 o 
   3   4   3        1.06        0.48      1.66 o 
   0   0   4      426.54      493.55      5.41 o 
   2   0   4      156.68      185.26      2.83 o 
   4   0   4     1308.18     1521.03     10.10 o 
   6   0   4      237.68      263.89      5.85 o 
   8   0   4       98.89       99.34      4.89 o 
  10   0   4      421.44      425.99     15.05 o 
  12   0   4      244.35      245.45     12.77 o 
  14   0   4        4.43        8.02      4.20 o 
   0   1   4      528.07      544.46      5.15 o 
   1   1   4       73.83       77.85      1.34 o 
   2   1   4       96.79      103.52      1.67 o 
   3   1   4       88.33       84.64      1.57 o 
   4   1   4      256.60      261.63      2.85 o 
   5   1   4       53.21       56.91      1.28 o 
   6   1   4      238.44      236.58      3.19 o 
   7   1   4       11.05       11.54      0.95 o 
   8   1   4       70.59       69.78      2.75 o 
   9   1   4       11.24       11.30      2.15 o 
  10   1   4       20.13       18.92      2.62 o 
  11   1   4      118.83      109.57      5.05 o 
  12   1   4        7.46        8.96      2.32 o 
  13   1   4        3.25        1.61      2.24 o 
  14   1   4        1.54        0.95      2.32 o 
  15   1   4        4.41        3.06      2.87 o 
   0   2   4      308.03      301.92      6.06 o 
   1   2   4       68.55       69.17      1.85 o 
   2   2   4      248.25      245.50      3.71 o 
   3   2   4       51.83       49.44      1.66 o 
   4   2   4       21.10       20.22      1.37 o 
   5   2   4        9.80        9.81      1.08 o 
   6   2   4       25.89       26.10      1.55 o 
   7   2   4        3.44        2.53      1.07 o 
   8   2   4      151.16      133.01      3.90 o 
   9   2   4      100.99       97.80      3.23 o 
  10   2   4       84.00       88.11      3.19 o 
  11   2   4       30.42       31.55      2.35 o 
  12   2   4        2.73        0.53      1.52 o 
  13   2   4        3.31        2.20      1.67 o 
   0   3   4       49.59       47.06      3.53 o 
   1   3   4       83.16       78.02      3.03 o 
   2   3   4       35.76       33.04      2.34 o 
   3   3   4       54.30       53.49      2.76 o 
   4   3   4       28.56       28.52      1.85 o 
   5   3   4        5.35        5.31      1.13 o 
   6   3   4       14.58       15.39      1.99 o 
   7   3   4        3.42        2.33      1.48 o 
   8   3   4        3.00        3.79      1.36 o 
   9   3   4        7.51        8.50      1.37 o 
  10   3   4        4.47        5.94      1.69 o 
   2   0   5      629.38      746.22      7.82 o 
   4   0   5      871.71     1037.61      7.94 o 
   6   0   5      286.59      319.11     12.83 o 
   8   0   5      196.81      194.56      6.73 o 
  10   0   5      246.41      238.56     11.82 o 
  12   0   5      123.32      123.55      9.66 o 
  14   0   5       16.52       20.46      5.47 o 
   1   1   5       83.91       85.98      1.30 o 
   2   1   5      134.11      151.45      1.81 o 
   3   1   5      314.04      356.96      3.57 o 
   4   1   5      426.29      459.57      4.30 o 
   5   1   5       46.83       48.47      1.38 o 
   6   1   5      101.71      101.76      2.40 o 
   7   1   5       26.18       26.25      1.46 o 
   8   1   5      155.47      150.56      3.75 o 
   9   1   5      120.17      119.09      4.69 o 
  10   1   5      560.02      562.26     12.75 o 
  11   1   5      157.35      154.24      7.43 o 
  12   1   5        8.50        8.01      2.86 o 
  13   1   5        3.64        1.88      2.56 o 
  14   1   5       23.72       25.10      4.09 o 
   1   2   5       34.83       34.17      1.51 o 
   2   2   5       21.12       20.06      1.20 o 
   3   2   5        7.16        7.36      0.90 o 
   4   2   5       86.50       80.37      2.20 o 
   5   2   5        7.80        7.08      1.10 o 
   6   2   5       55.78       51.49      1.93 o 
   7   2   5       13.97       15.85      1.61 o 
   8   2   5      128.06      133.01      4.13 o 
   9   2   5       36.67       40.43      2.53 o 
  10   2   5        7.85        8.20      1.50 o 
  11   2   5        1.69        2.27      1.81 o 
  12   2   5        3.87        5.39      1.46 o 
   1   3   5       33.23       32.84      2.80 o 
   2   3   5      127.95      131.12      4.51 o 
   3   3   5       63.58       59.38      2.64 o 
   4   3   5       35.70       38.37      2.42 o 
   5   3   5       19.79       21.81      1.96 o 
   6   3   5       11.10       11.68      1.78 o 
   7   3   5        9.30       12.48      1.74 o 
   8   3   5        8.79        9.99      1.69 o 
   9   3   5       26.30       29.42      2.36 o 
   0   0   6      110.32      116.67      3.28 o 
   2   0   6      225.46      273.57      3.33 o 
   4   0   6      462.16      545.31      6.18 o 
   6   0   6       26.80       25.93      3.12 o 
   8   0   6      268.66      269.00      8.15 o 
  10   0   6      287.14      278.18     12.93 o 
  12   0   6      107.29      102.98      9.23 o 
  14   0   6       26.46       37.86      6.88 o 
   0   1   6      362.93      386.24      4.60 o 
   1   1   6       37.47       40.41      1.56 o 
   2   1   6       10.75       11.00      0.97 o 
   3   1   6       56.79       60.49      1.51 o 
   4   1   6      323.31      310.42      4.67 o 
   5   1   6        9.54       10.96      1.14 o 
   6   1   6       98.53       93.06      2.47 o 
   7   1   6       13.68       14.48      1.25 o 
   8   1   6       12.57       14.35      1.67 o 
   9   1   6       11.42        9.58      2.05 o 
  10   1   6        4.71        5.62      2.61 o 
  11   1   6       91.07       86.53      5.93 o 
  12   1   6        0.93        3.57      2.53 o 
  13   1   6        1.81       -0.10      2.12 o 
   0   2   6       73.58       72.56      3.00 o 
   1   2   6       22.37       23.19      1.54 o 
   2   2   6      179.73      177.18      3.24 o 
   3   2   6        9.37        9.09      1.02 o 
   4   2   6        9.49        8.73      1.15 o 
   5   2   6        7.37        6.75      1.20 o 
   6   2   6       11.63       13.12      1.25 o 
   7   2   6        0.51        0.76      1.06 o 
   8   2   6       53.44       52.83      2.74 o 
   9   2   6       33.85       36.40      2.51 o 
  10   2   6       57.57       57.33      2.99 o 
  11   2   6       19.57       20.28      2.17 o 
  12   2   6       18.00       22.03      2.28 o 
   0   3   6        5.01        5.04      2.21 o 
   1   3   6       21.84       23.33      2.48 o 
   2   3   6       22.95       23.36      2.03 o 
   3   3   6       72.22       71.20      3.11 o 
   4   3   6       10.57       12.38      1.56 o 
   5   3   6        1.95        3.30      1.07 o 
   6   3   6       20.12       19.51      1.72 o 
   7   3   6        1.82        1.86      1.25 o 
   8   3   6        4.48        4.24      1.39 o 
   2   0   7      270.18      287.79      4.44 o 
   4   0   7      273.42      295.13      4.38 o 
   6   0   7      146.33      140.78      4.50 o 
   8   0   7       61.15       57.00      4.42 o 
  10   0   7      250.44      227.36     11.90 o 
  12   0   7       69.22       71.14      8.02 o 
   1   1   7       73.76       76.67      2.40 o 
   2   1   7        1.51        1.09      0.64 o 
   3   1   7      239.64      243.91      3.55 o 
   4   1   7      107.02      102.53      2.27 o 
   5   1   7        5.35        5.83      1.12 o 
   6   1   7       98.51       98.57      2.70 o 
   7   1   7        4.46        3.23      0.96 o 
   8   1   7       21.71       20.76      1.73 o 
   9   1   7       75.41       65.46      3.29 o 
  10   1   7       16.23       14.48      2.33 o 
  11   1   7       37.16       39.87      4.50 o 
  12   1   7       39.22       42.62      4.90 o 
   1   2   7       62.18       59.26      1.91 o 
   2   2   7      241.07      236.85      3.67 o 
   3   2   7       43.52       39.72      1.75 o 
   4   2   7       94.76       87.51      2.57 o 
   5   2   7       64.46       61.50      2.14 o 
   6   2   7        5.26        5.51      1.03 o 
   7   2   7        1.45        1.67      0.91 o 
   8   2   7       22.39       23.33      2.00 o 
   9   2   7        4.88        5.49      1.43 o 
  10   2   7       46.86       44.41      2.69 o 
   1   3   7       34.96       34.67      2.33 o 
   2   3   7       13.06       13.93      1.66 o 
   3   3   7       13.67       11.96      1.56 o 
   4   3   7       21.47       23.81      1.84 o 
   5   3   7       11.93       11.73      1.46 o 
   6   3   7        8.18        8.86      1.30 o 
   0   0   8      465.15      497.94      7.60 o 
   2   0   8       98.07      102.02      2.65 o 
   4   0   8       54.19       52.50      1.99 o 
   6   0   8      202.79      213.36      4.86 o 
   8   0   8       46.29       49.14      4.20 o 
  10   0   8       84.34       77.90      5.41 o 
  12   0   8        1.67       -0.84      3.01 o 
   0   1   8      196.05      189.33      5.61 o 
   1   1   8       87.09       84.39      2.17 o 
   2   1   8      123.88      119.79      2.39 o 
   3   1   8       10.41       10.72      1.08 o 
   4   1   8       56.67       57.43      2.08 o 
   5   1   8       13.15       12.59      1.39 o 
   6   1   8      122.33      118.11      3.01 o 
   7   1   8       23.35       23.58      1.88 o 
   8   1   8      105.24       94.96      3.23 o 
   9   1   8        1.44        1.46      1.37 o 
  10   1   8       37.91       45.95      3.48 o 
  11   1   8       23.26       27.61      4.08 o 
   0   2   8       37.66       35.29      2.10 o 
   1   2   8       14.55       14.69      1.12 o 
   2   2   8      118.23      117.79      3.07 o 
   3   2   8       58.96       58.75      2.34 o 
   4   2   8       11.92       11.51      1.34 o 
   5   2   8       63.51       61.09      2.47 o 
   6   2   8       43.15       40.23      1.80 o 
   7   2   8        9.13        8.26      1.28 o 
   8   2   8        8.91       12.81      1.63 o 
   9   2   8        1.55        2.48      1.12 o 
   0   3   8       51.50       56.83      3.42 o 
   1   3   8        5.94        6.96      1.26 o 
   2   3   8        3.62        5.46      1.18 o 
   3   3   8        7.14       10.31      1.26 o 
   2   0   9      171.82      176.32      3.54 o 
   4   0   9       37.73       35.95      1.98 o 
   6   0   9        0.97        2.06      0.97 o 
   8   0   9       42.13       37.99      3.05 o 
  10   0   9       22.23       22.60      3.52 o 
   1   1   9      272.41      273.07      3.78 o 
   2   1   9      145.09      130.14      2.75 o 
   3   1   9       22.05       20.38      1.30 o 
   4   1   9       10.57       12.04      1.16 o 
   5   1   9       19.04       19.00      1.64 o 
   6   1   9       14.91       14.74      1.38 o 
   7   1   9       30.51       31.66      2.08 o 
   8   1   9        4.40        5.82      1.26 o 
   9   1   9       15.69       16.03      1.87 o 
  10   1   9       10.89       12.34      2.11 o 
   1   2   9       27.63       27.11      1.70 o 
   2   2   9        5.02        5.76      0.95 o 
   3   2   9        3.14        3.12      0.88 o 
   4   2   9       11.91       10.26      1.32 o 
   5   2   9       13.97       14.67      1.50 o 
   6   2   9        8.49        8.91      1.28 o 
   7   2   9        8.98       11.49      1.66 o 
   0   0  10     1463.36     1487.97     16.53 o 
   2   0  10      198.20      189.87      3.87 o 
   4   0  10       61.94       58.11      2.38 o 
   6   0  10      105.19       98.13      3.24 o 
   8   0  10       39.12       37.12      3.04 o 
   0   1  10      163.07      159.36      5.03 o 
   1   1  10       27.92       28.63      1.63 o 
   2   1  10       33.51       32.38      1.63 o 
   3   1  10       19.98       18.56      1.26 o 
   4   1  10       36.35       36.54      1.72 o 
   5   1  10        6.72        7.91      1.26 o 
   6   1  10       19.68       22.38      1.51 o 
   7   1  10        9.70       10.02      1.44 o 
   8   1  10        6.19        6.49      1.28 o 
   0   2  10        8.37        9.59      1.81 o 
   1   2  10       19.24       21.76      1.60 o 
   2   2  10        1.55        1.39      0.74 o 
   3   2  10        3.39        3.47      0.96 o 
   4   2  10       38.51       39.76      2.26 o 
   2   0  11       20.25       20.40      2.11 o 
   4   0  11       16.43       17.71      1.81 o 
   6   0  11       51.15       45.95      3.27 o 
   1   1  11       89.39       79.24      2.54 o 
   2   1  11      122.54      117.15      3.07 o 
   3   1  11        9.62        9.33      1.16 o 
   4   1  11       19.61       20.38      1.52 o 
   5   1  11        9.90       11.46      1.68 o 
                                                 
